# Supplementary material for: Complete chloroplast genome sequences of the medicinal plant Aconitum transsectum (Ranunculaceae): comparative analysis and phylogenetic relationships
Source: BMC Genomics. 2023 Feb 28;24:90. doi: 10.1186/s12864-023-09180-0 (PMC9976445; doi:10.1186/s12864-023-09180-0)
Supplement: Supplementary file 1 — Additional file 1. [file 12864_2023_9180_MOESM1_ESM.xls]

#No.	Region	PI	Total Number of mutations	Region length
1	IR.gene1.trnN-GUU	0	0	72
2	IR.gene10.rps7	0.00145	2	468
3	IR.gene11.ndhB	0.00116	6	1533
4	IR.gene12.trnL-CAA	0	0	81
5	IR.gene13.ycf15	0.0033	2	282
6	IR.gene14.ycf2	0.00207	48	6450
7	IR.gene15.trnI-CAU	0	0	74
8	IR.gene16.rpl23	0	0	282
9	IR.gene17.rpl2	0.00093	2	828
10	IR.gene2.trnR-ACG	0	0	74
11	IR.gene3.rrn5	0	0	121
12	IR.gene4.rrn4.5	0	0	103
13	IR.gene5.rrn23	0.00061	5	2810
14	IR.gene6.trnA-UGC	0	0	73
15	IR.gene7.trnI-GAU	0	0	77
16	IR.gene8.rrn16	0.00017	1	1491
17	IR.gene9.trnV-GAC	0	0	72
18	LSC.gene1.trnH-GUG	0	0	75
19	LSC.gene10.trnR-UCU	0	0	72
20	LSC.gene11.atpA	0.00375	21	1524
21	LSC.gene12.atpF	0.00515	10	576
22	LSC.gene13.atpH	0.00407	4	246
23	LSC.gene14.atpI	0.00466	12	744
24	LSC.gene15.rps2	0.00417	10	717
25	LSC.gene16.rpoC2	0.00629	92	4179
26	LSC.gene17.rpoC1	0.00702	39	2061
27	LSC.gene18.rpoB	0.00501	57	3249
28	LSC.gene19.trnC-GCA	0.00704	2	81
29	LSC.gene2.psbA	0.00451	18	1062
30	LSC.gene20.petN	0	0	90
31	LSC.gene21.psbM	0.00748	2	105
32	LSC.gene22.trnD-GUC	0	0	74
33	LSC.gene23.trnY-GUA	0	0	84
34	LSC.gene24.trnE-UUC	0	0	73
35	LSC.gene25.trnT-GGU	0	0	72
36	LSC.gene26.psbD	0.00353	15	1062
37	LSC.gene27.psbC	0.00307	17	1422
38	LSC.gene28.trnS-UGA	0.00269	1	93
39	LSC.gene29.psbZ	0.00359	2	189
40	LSC.gene3.trnK-UUU	0.00347	1	72
41	LSC.gene30.trnG-UCC	0	0	71
42	LSC.gene31.trnfM-CAU	0	0	74
43	LSC.gene32.rps14	0.0033	4	303
44	LSC.gene33.psaB	0.00305	25	2205
45	LSC.gene34.psaA	0.00277	25	2253
46	LSC.gene35.ycf3	0.00303	5	519
47	LSC.gene36.trnS-GGA	0	0	87
48	LSC.gene37.rps4	0.00336	7	606
49	LSC.gene38.trnT-UGU	0	0	73
50	LSC.gene39.trnL-UAA	0	0	85
51	LSC.gene4.matK	0.012	66	1545
52	LSC.gene40.trnF-GAA	0	0	73
53	LSC.gene41.ndhJ	0.00651	11	477
54	LSC.gene42.ndhK	0.00509	12	684
55	LSC.gene43.ndhC	0.00551	8	363
56	LSC.gene44.trnV-UAC	0.00338	1	84
57	LSC.gene45.trnM-CAU	0	0	73
58	LSC.gene46.atpE	0.00808	13	402
59	LSC.gene47.atpB	0.00386	21	1497
60	LSC.gene48.rbcL	0.00318	17	1428
61	LSC.gene49.accD	0.00968	53	1527
62	LSC.gene5.trnQ-UUG	0	0	72
63	LSC.gene50.psaI	0.01577	7	111
64	LSC.gene51.ycf4	0.00817	16	555
65	LSC.gene52.cemA	0.00549	13	696
66	LSC.gene53.petA	0.00424	15	969
67	LSC.gene54.psbJ	0.00203	1	123
68	LSC.gene55.psbL	0.00427	2	117
69	LSC.gene56.psbF	0.00208	1	120
70	LSC.gene57.psbE	0.00298	3	252
71	LSC.gene58.petL	0.0026	1	96
72	LSC.gene59.petG	0.00219	1	114
73	LSC.gene6.psbK	0.00403	3	186
74	LSC.gene60.trnW-CCA	0	0	74
75	LSC.gene61.trnP-UGG	0	0	74
76	LSC.gene62.psaJ	0.00873	4	135
77	LSC.gene63.rpl33	0.00373	3	201
78	LSC.gene64.rps18	0.00607	4	306
79	LSC.gene65.rpl20	0.03106	39	606
80	LSC.gene66.rps12	0.00067	1	372
81	LSC.gene67.clpP	0.01338	22	630
82	LSC.gene68.psbB	0.0047	25	1527
83	LSC.gene69.psbT	0.00694	3	108
84	LSC.gene7.psbI	0.0045	2	111
85	LSC.gene70.psbN	0.00189	1	132
86	LSC.gene71.psbH	0.0045	4	222
87	LSC.gene72.petB	0.00701	13	648
88	LSC.gene73.petD	0.01084	19	546
89	LSC.gene74.rpoA	0.01183	41	1014
90	LSC.gene75.rps11	0.00608	9	417
91	LSC.gene76.rpl36	0.00658	3	114
92	LSC.gene77.infA	0.00107	1	234
93	LSC.gene78.rps8	0.00653	9	399
94	LSC.gene79.rpl14	0.01299	1	369
95	LSC.gene8.trnS-GCU	0.00771	2	88
96	LSC.gene80.rpl16	0.00675	9	408
97	LSC.gene81.rps3	0.00723	14	657
98	LSC.gene82.rpl22	0.00522	9	540
99	LSC.gene83.rps19	0.00167	1	279
100	LSC.gene9.trnG-GCC	0	0	71
101	SSC.gene1.ndhF	0.01205	99	2253
102	SSC.gene10.ndhH	0.00828	33	1182
103	SSC.gene11.rps15	0.00933	7	288
104	SSC.gene12.ycf1	0.02187	301	5415
105	SSC.gene2.trnL-UAG	0	0	80
106	SSC.gene3.ccsA	0.01044	38	972
107	SSC.gene4.ndhD	0.00896	37	1521
108	SSC.gene5.psaC	0.00624	5	273
109	SSC.gene6.ndhE	0.00572	7	306
110	SSC.gene7.ndhG	0.00495	8	534
111	SSC.gene8.ndhI	0.00668	13	543
112	SSC.gene9.ndhA	0.00703	27	1098
